# Supplementary material for: Differential Response of Stro-1+ and Stro-1− Shed to Er,Cr:YSGG Laser Stimulation: Viability, Matrix Production and Lineage Commitment
Source: J Funct Biomater. 2026 Mar 10;17(3):138. doi: 10.3390/jfb17030138 (PMC13027365; doi:10.3390/jfb17030138)
Supplement: Supplementary file 1 [file jfb-17-00138-s001.zip]

Archive with 4 entries (4 files):
- Figure-S1.jpg
- Suplementary Table S1.xls
- Supplementary Figure S2 - non-irradiated.jpg
- Supplementary Figure S3 -irradiated.jpg
