# Supplementary material for: Differential Response of Stro-1+ and Stro-1− Shed to Er,Cr:YSGG Laser Stimulation: Viability, Matrix Production and Lineage Commitment
Source: J Funct Biomater. 2026 Mar 10;17(3):138. doi: 10.3390/jfb17030138 (PMC13027365; doi:10.3390/jfb17030138)
Supplement: Supplementary file 1 [file jfb-17-00138-s001.zip › Suplementary Table S1.xls]

## Sheet: dose_response_statistics
Comparison	Group_A	Group_B	Metric	Mean_A	SD_A	Mean_B	SD_B	Cohens_d	p_value	Effect_Size	Significance
Control - Low Laser (STRO1-)	Ctrl STRO1-	Low STRO1-	Cell Intensity	597.3	87.5	742.1	125.3	1.34	<0.001	LARGE	**
Control - Low Laser (STRO1+)	Ctrl STRO1+	Low STRO1+	Cell Intensity	598.5	91.2	751.3	118.6	1.407	<0.001	LARGE	**
Low - Medium Laser (STRO1-)	Low STRO1-	Med STRO1-	Cell Intensity	742.1	125.3	761.5	132.8	0.15	0.521	Small	ns
Low - Medium Laser (STRO1+)	Low STRO1+	Med STRO1+	Cell Intensity	751.3	118.6	789.4	124.5	0.313	0.316	Small	ns
Control - Medium Laser (STRO1-)	Ctrl STRO1-	Med STRO1-	Cell Intensity	597.3	87.5	761.5	132.8	1.46	<0.001	LARGE	**
Control - Medium Laser (STRO1+)	Ctrl STRO1+	Med STRO1+	Cell Intensity	598.5	91.2	789.4	124.5	1.697	<0.001	LARGE	**
Marker Effect (0.0W)	STRO1-	STRO1+	Cell Intensity	597.3	87.5	598.5	91.2	0.01	0.92	Negligible	ns
Marker Effect (0.10W)	STRO1-	STRO1+	Cell Intensity	742.1	125.3	751.3	118.6	0.07	0.68	Negligible	ns
Marker Effect (0.25W)	STRO1-	STRO1+	Cell Intensity	761.5	132.8	789.4	124.5	0.21	0.31	Small	ns
